# Supplementary material for: Signatures of Admixture and Genetic Uniqueness in the Autochthonous Greek Black Pig Breed Deduced from Gene Polymorphisms Affecting Domestication-Derived Traits
Source: Animals (Basel). 2023 May 26;13(11):1763. doi: 10.3390/ani13111763 (PMC10251807; doi:10.3390/ani13111763)
Supplement: Supplementary file 1 [file animals-13-01763-s001.zip]

Archive with 1 entries (1 files):
- animals-2367653-supplementary.pdf
